# Supplementary material for: Terrestrial evidence for volcanogenic sulfate-driven cooling event ~30 kyr before the Cretaceous–Paleogene mass extinction
Source: Sci Adv. 2024 Dec 18;10(51):eado5478. doi: 10.1126/sciadv.ado5478 (PMC11654674; doi:10.1126/sciadv.ado5478)
Supplement: Supplementary file 2 — Data S1 [file sciadv.ado5478_data_s1.zip]

Archive with 1 entries (1 files):
- ado5478_data_s1.xlsx
