# Supplementary material for: Terrestrial evidence for volcanogenic sulfate-driven cooling event ~30 kyr before the Cretaceous–Paleogene mass extinction
Source: Sci Adv. 2024 Dec 18;10(51):eado5478. doi: 10.1126/sciadv.ado5478 (PMC11654674; doi:10.1126/sciadv.ado5478)
Supplement: Supplementary file 2 — Data S1 [file sciadv.ado5478_data_s1.zip › ado5478_data_s1.xlsx]

## Sheet: Data
Site info		Height from K-Pg (cm; base Ir-Clay = 0)						δ13C			Raw GDGT data																			Fractional abundances											Indices
Site	Sample ID	Top	Bottom	Midpoint	Relative age (ka)	Lithology	cm from tuff	Run 1	Run 2	Mean	GDGT-0	GDGT-1	GDGT-2	GDGT-3	Cren	Cren'	Ia	Ib	Ic	IIa	IIa'	IIb	IIb'	IIc	IIc'	IIIa	IIIa'	Σ isoGDGT	Σ brGDGT	%Ia	%Ib	%Ic	%IIa	%IIa'	%IIb	%IIb'	%IIc	%IIc'	%IIIa	%IIIa'	MBT'5me	MAAT	BIT	DC	IR	CI	Filtered?
Pyramid Butte	PB 000.0	11.5	10	10.75	5.82656	Shale	≥10	-26.4072
Pyramid Butte	PB 001.5	10	9	9.5	5.15072	Shale	≥10	-26.3976
Pyramid Butte	PB 002.5	9	8	8.5	4.608	Shale	≥10	-26.7393
Pyramid Butte	PB 003.5	8	7	7.5	4.06528	Shale	≥10	-26.7812
Pyramid Butte	PB 004.5	7	6	6.5	3.52256	Shale	≥10	-26.0032
Pyramid Butte	PB 005.5	6	5.5	5.75	3.11296	Shale	≥10	-26.096
Pyramid Butte	PB 006.0	5.5	4	4.75	2.57024	Shale	≥10	-25.243
Pyramid Butte	PB 007.5	4	3	3.5	1.8944	Sandstone	≥10	-25.3404
Pyramid Butte	PB 008.5	3	2	2.5	1.35168	Sandstone	≥10	-26.1211
Pyramid Butte	PB 009.5	2	1	1.5	0.80896	Sandstone	≥10	-24.411
Pyramid Butte	PB 010.5	1	0	0.5	0.26624	Sandstone	≥10	-25.0355
Pyramid Butte	PB 011.5	0	-1	-0.5	-0.512	Bioturbated coal	≥10	-24.3981
Pyramid Butte	PB 012.5	-1	-2	-1.5	-1.536	Bioturbated coal	≥10	-24.015
Pyramid Butte	PB 013.5	-2	-2.5	-2.25	-2.304	Bioturbated coal	≥10	-23.603
Pyramid Butte	PB 014.0	-2.5	-4	-3.25	-3.328	Bioturbated coal	≥10	-24.002
Pyramid Butte	PB 015.5	-4	-5.5	-4.75	-4.864	Coal	≥10				1.88812e+07	4.97635e+06	6.58884e+06	7.19826e+06	647942	51025.5	2.24409e+08	1.20875e+07	6.50696e+06	1.18521e+07	1.53262e+06	809578	167897	286722	41051.9	651727	0	3.83437e+07	2.58345e+08	0.868641	0.046788	0.0251871	0.0458768	0.00593243	0.0031337	0.000649892	0.00110984	0.000158903	0.0025227	0	0.947	26.3644	0.99729	0.0517624	0.109189	0.947222
Pyramid Butte	PB 017.0	-5.5	-7	-6.25	-6.4	Coal	≥10	-24.844			1.0761e+07	2.61743e+06	4.33348e+06	4.67369e+06	489578	21094.3	1.31278e+08	7.01762e+06	4.44098e+06	7.1655e+06	682995	367126	0	137930	0	267482	0	2.28963e+07	1.51358e+08	0.867337	0.0463644	0.0293409	0.0473414	0.00451245	0.00242555	0	0.000911283	0	0.00176721	0	0.947317	26.381	0.9965	0.05064	0.0841544	0.946414
Pyramid Butte	PB 018.5	-7	-8.5	-7.75	-7.936	Coal	≥10	-24.5697			1.30843e+07	3.60512e+06	4.94408e+06	5.89321e+06	601846	9058.16	1.18354e+08	6.62089e+06	4.09391e+06	6.64301e+06	936628	384939	0	131873	0	223318	0	2.81376e+07	1.37388e+08	0.861454	0.0481911	0.0297981	0.0483521	0.00681739	0.00280183	0	0.000959857	0	0.00162545	0	0.945892	26.3066	0.995252	0.0530735	0.120035	0.945166
Pyramid Butte	PB 020.0	-8.5	-9.5	-9	-9.216	Coal	≥10	-24.7353			10537018	2.72317e+06	4.21767e+06	4.70882e+06	171095	0	1.89383e+08	8.61838e+06	5.93178e+06	7.70452e+06	951868	297507	85139.8	38541.3	8975.94	42485.3	0	2.23578e+07	2.13062e+08	0.888862	0.0404502	0.0278407	0.0361609	0.00446757	0.00139634	0.000399601	0.000180893	4.21283e-05	0.000199404	0	0.961875	27.1407	0.999137	0.0432804	0.109424	0.960701
Pyramid Butte	PB 021.0	-9.5	-11.5	-10.5	-10.752	Coal	≥10	-24.6455			1.06653e+07	3.30446e+06	4.87358e+06	4.62415e+06	143395	0	1.34221e+08	7.18514e+06	4.17858e+06	6.31453e+06	1.28548e+06	241351	34372.9	73772.4	0	131880	0	2.36109e+07	1.53666e+08	0.873459	0.0467582	0.0271926	0.0410926	0.00836541	0.00157062	0.000223686	0.000480083	0	0.000858224	0	0.955617	26.8141	0.998991	0.050192	0.166257	0.954173
Pyramid Butte	PB 023.0	-11.5	-12.5	-12	-12.288	Coal	≥10	-25.1569			2.42122e+07	7.3545e+06	8.92456e+06	1.30781e+07	1.49752e+06	95987.2	2.77645e+08	1.72831e+07	1.06492e+07	1.64423e+07	1.73492e+06	894749	209286	383904	9726.03	608113	0	5.51628e+07	3.2586e+08	0.852037	0.0530383	0.0326802	0.0504582	0.00532413	0.00274581	0.000642258	0.00117812	2.98473e-05	0.00186618	0	0.943412	26.1773	0.994974	0.0582128	0.0923549	0.942142
Pyramid Butte	PB 024.0	-12.5	-14	-13.25	-13.568	Coal	≥10	-25.1599			1.87853e+07	4.78638e+06	7.99543e+06	8.90264e+06	663332	6784.75	1.68499e+08	9.80526e+06	6.02907e+06	1.12837e+07	2.05964e+06	663306	224045	292322	106819	669513	105177	4.11398e+07	1.99738e+08	0.843601	0.0490906	0.0301849	0.0564927	0.0103117	0.00332088	0.0011217	0.00146353	0.000534793	0.00335195	0.000526576	0.934553	25.715	0.996381	0.0550249	0.153336	0.93376
Pyramid Butte	PB 025.5	-14	-15	-14.5	-14.848	Coal	≥10	-24.9246			1.80054e+07	4.73793e+06	7.98815e+06	8.36652e+06	788906	21515.1	1.80853e+08	1.04207e+07	6.51306e+06	1.22299e+07	1.91975e+06	967110	204823	488598	40361.6	709907	133275	3.99084e+07	2.1448e+08	0.843214	0.0485857	0.0303667	0.057021	0.0089507	0.00450909	0.000954974	0.00227806	0.000188183	0.00330989	0.000621388	0.932155	25.5898	0.995988	0.0556941	0.136934	0.933229
Pyramid Butte	PB 026.5	-15	-16.5	-15.75	-16.128	Coal	≥10	-24.4789			6.56745e+07	2.06269e+07	2.86946e+07	3.24171e+07	7.60041e+06	2.20791e+06	7.45509e+08	5.21201e+07	3.63e+07	6.40453e+07	1.03523e+07	4.10904e+06	1.15812e+06	2.69314e+06	255021	4.10326e+06	842899	1.57221e+08	9.21488e+08	0.809027	0.0565608	0.0393929	0.0695021	0.0112343	0.00445913	0.00125679	0.0029226	0.000276749	0.00445287	0.000914715	0.917535	24.827	0.99087	0.0649459	0.141097	0.916244
Pyramid Butte	PB 028.0	-16.5	-18	-17.25	-17.664	Coal	≥10	-24.9887			1.06167e+08	2.8739e+07	4.29117e+07	4.69104e+07	5.25467e+06	882230	8.4853e+08	6.08274e+07	3.76994e+07	8.03124e+07	1.14809e+07	4.46486e+06	712963	2.45296e+06	382761	5.26834e+06	1.17215e+06	2.30865e+08	1.0533e+09	0.805589	0.0577492	0.0357916	0.0762481	0.0108999	0.00423891	0.000676883	0.00232882	0.000363391	0.00500173	0.00111283	0.911021	24.4871	0.99448	0.0656775	0.128805	0.908383
Pyramid Butte	PB 029.5	-18	-19.5	-18.75	-19.2	Coal	≥10	-24.9914			7.12761e+07	2.37604e+07	3.34066e+07	3.73154e+07	1.96857e+06	202020	6.26095e+08	4.47207e+07	2.59354e+07	7.25916e+07	0	3.87714e+06	0	2.30267e+06	0	4.03146e+06	910249	1.67929e+08	7.80464e+08	0.802208	0.0573002	0.0332308	0.0930108	0	0.00496774	0	0.00295039	0	0.00516546	0.00116629	0.893782	23.5875	0.99721	0.0650327	0.0117401	0.890962
Pyramid Butte	PB 031.0	-19.5	-21	-20.25	-20.736	Coal	≥10	-24.1329			3.1293e+07	8.35442e+06	1.1549e+07	1.41335e+07	1.2847e+06	280239	1.99779e+08	1.35827e+07	8.53382e+06	1.85923e+07	1.49083e+06	1.2156e+06	223589	655424	0	1.28353e+06	160582	6.68949e+07	2.45517e+08	0.813706	0.0553229	0.0347586	0.075727	0.0060722	0.00495117	0.000910685	0.00266957	0	0.00522785	0.000654057	0.910743	24.4726	0.994228	0.0634659	0.0767126	0.909513
Pyramid Butte	PB 032.5	-21	-22.5	-21.75	-22.272	Coal	≥10	-24.1507			2.55732e+07	7.74147e+06	8.73392e+06	1.79923e+07	1.37122e+06	94365.6	1.77992e+08	1.18814e+07	7.03073e+06	1.41742e+07	2.72782e+06	878713	255943	418253	0	925203	242053	6.15064e+07	2.16526e+08	0.822034	0.054873	0.0324706	0.065462	0.0125981	0.00405823	0.00118204	0.00193165	0	0.00427293	0.00111789	0.92313	25.1189	0.993055	0.062267	0.16436	0.921802
Pyramid Butte	PB 034.0	-22.5	-24.5	-23.5	-24.064	Coal	≥10	-24.9794			9.53567e+07	2.62735e+07	4.56333e+07	4.5713e+07	5.11351e+06	718491	6.27965e+08	4.35557e+07	2.50879e+07	4.40323e+07	9.94366e+06	3.37562e+06	881807	1.66808e+06	139039	3.09789e+06	776882	2.18809e+08	7.60524e+08	0.8257	0.0572706	0.0329877	0.0578974	0.0130747	0.00443855	0.00115947	0.00219333	0.00018282	0.00407337	0.00102151	0.930322	25.4942	0.992599	0.0652795	0.185314	0.930187
Pyramid Butte	PB 036.0	-24.5	-26.5	-25.5	-26.112	Coal	≥10	-25.3025			9.73301e+07	2.42058e+07	3.56706e+07	4.17155e+07	2.91321e+06	0	5.88081e+08	3.78203e+07	2.29921e+07	4.37043e+07	7.63237e+06	3.31487e+06	528058	1.69216e+06	90266.6	3.16834e+06	1.04008e+06	2.01835e+08	7.10064e+08	0.828209	0.0532632	0.0323803	0.0615498	0.0107489	0.00466841	0.000743676	0.00238311	0.000127125	0.00446204	0.00146477	0.925968	25.267	0.995494	0.0611293	0.156134	0.926179
Pyramid Butte	PB 038.0	-26.5	-28	-27.25	-27.904	Coal	≥10	-24.6853			6.0126e+07	1.46176e+07	2.21821e+07	2.49769e+07	855808	0	4.18943e+08	2.69356e+07	1.71363e+07	2.19685e+07	5.47975e+06	1.59689e+06	469700	807261	19324.1	1.53252e+06	770364	1.22758e+08	4.95659e+08	0.845224	0.054343	0.0345727	0.0443218	0.0110555	0.00322175	0.000947627	0.00162866	3.89867e-05	0.00309189	0.00155422	0.947015	26.3653	0.998096	0.0607793	0.21008	0.946884
Pyramid Butte	PB 039.5	-28	-29	-28.5	-29.184	Coal	≥10	-24.9505			5.63885e+07	1.26215e+07	2.07472e+07	2.25394e+07	1.39937e+06	0	3.09377e+08	1.80357e+07	1.10279e+07	2.34868e+07	2.22479e+06	1.6403e+06	156865	689775	120639	1.49524e+06	582023	1.13696e+08	3.68837e+08	0.838791	0.0488988	0.0298991	0.0636781	0.0060319	0.00444722	0.000425295	0.00187013	0.000327079	0.00405393	0.001578	0.925326	25.2335	0.995867	0.0558121	0.101005	0.925284
Pyramid Butte	PB 040.5	-29	-30.5	-29.75	-30.464	Coal	≥10	-24.9973			9.57855e+07	1.99392e+07	3.30118e+07	3.67984e+07	1.06671e+06	0	4.88336e+08	3.35858e+07	2.18902e+07	3.04862e+07	7.20964e+06	2.28818e+06	446758	1.1989e+06	111277	1.97413e+06	945111	1.86602e+08	5.88472e+08	0.829837	0.0570729	0.0371984	0.0518056	0.0122515	0.00388834	0.000759184	0.00203731	0.000189094	0.00335468	0.00160604	0.937996	25.8946	0.997987	0.0646733	0.200781	0.937672
Pyramid Butte	PB 042.0	-30.5	-32	-31.25	-32	Coal	≥10	-25.0066			1.66314e+08	3.42461e+07	5.52135e+07	6.40246e+07	1.67193e+06	0	7.73469e+08	5.13273e+07	3.31952e+07	6.03403e+07	6.32633e+06	3.8748e+06	1.22248e+06	2.14331e+06	210840	4.32279e+06	1.88616e+06	3.2147e+08	9.38319e+08	0.824314	0.0547014	0.0353773	0.0643068	0.00674219	0.00412952	0.00130284	0.0022842	0.0002247	0.00460695	0.00201015	0.92389	25.1586	0.998028	0.0620938	0.112692	0.922849
Pyramid Butte	PB 043.5	-32	-34	-33	-33.792	Coal	≥10	-25.3244			1.25247e+08	3.0083e+07	4.58986e+07	5.62882e+07	1.51906e+06	0	7.02896e+08	5.29594e+07	3.25752e+07	4.89977e+07	5.10882e+06	3.46674e+06	997983	1.76247e+06	0	2.92701e+06	1.21243e+06	2.59036e+08	8.52904e+08	0.824121	0.0620931	0.0381932	0.0574481	0.00598991	0.00406463	0.0011701	0.00206644	0	0.00343182	0.00142153	0.932409	25.6031	0.998008	0.0698067	0.108527	0.931209
Pyramid Butte	PB 045.5	-34	-35.5	-34.75	-35.584	Coal	≥10	-25.0043			9.44646e+07	1.84338e+07	2.93058e+07	3.47021e+07	3.47021e+07	0	3.45292e+08	2.08431e+07	1.30394e+07	2.53272e+07	4.10693e+06	1.96788e+06	534927	1.05623e+06	0	1.94494e+06	989123	2.11608e+08	4.15102e+08	0.831825	0.0502121	0.0314126	0.0610145	0.00989379	0.00474071	0.00128866	0.0025445	0	0.00468545	0.00238284	0.926011	25.2693	0.915846	0.0579798	0.15744	0.926799	BIT
Pyramid Butte	PB 047.0	-35.5	-37	-36.25	-37.12	Coal	≥10	-25.0522			1.04121e+08	3.56453e+07	5.69711e+07	5.94367e+07	1.33651e+06	17435.5	8.00183e+08	6.03461e+07	3.7197e+07	4.67443e+07	8.79633e+06	3.68916e+06	1.24485e+06	1.81176e+06	245796	2.73108e+06	1.24506e+06	2.57529e+08	9.64234e+08	0.829863	0.0625845	0.0385767	0.0484782	0.00912261	0.003826	0.00129102	0.00187896	0.000254913	0.00283238	0.00129124	0.942294	26.1189	0.998448	0.0702941	0.168715	0.94177
Pyramid Butte	PB 048.5	-37	-39	-38	-38.912	Coal	≥10	-25.2111			2.41341e+08	6.21089e+07	1.02876e+08	1.0889e+08	3.38548e+06	0	1.7268e+09	1.32436e+08	8.29572e+07	9.91243e+07	2.05816e+07	8.10204e+06	2.76533e+06	3.46345e+06	508085	5.82806e+06	2.66652e+06	5.18602e+08	2.08523e+09	0.828109	0.0635116	0.0397832	0.0475364	0.00987019	0.00388544	0.00132615	0.00166095	0.000243659	0.00279492	0.00127876	0.943402	26.1767	0.998178	0.0714677	0.181342	0.942704
Pyramid Butte	PB 050.5	-39	-41	-40	-40.96	Coal	≥10	-24.2585			1.05786e+08	2.81183e+07	3.91352e+07	4.92247e+07	1.4283e+06	0	7.43632e+08	5.87143e+07	3.63249e+07	3.89936e+07	6.44908e+06	2.86811e+06	623684	1.38348e+06	90829.1	2.01313e+06	1.04525e+06	2.23693e+08	8.92139e+08	0.833539	0.0658129	0.0407167	0.043708	0.00722878	0.00321487	0.000699089	0.00155075	0.000101811	0.00225653	0.00117162	0.948799	26.4583	0.9982	0.0729469	0.154519	0.947738
Pyramid Butte	PB 052.5	-41	-43	-42	-43.008	Coal	≥10	-24.7032			5.87651e+07	1.42563e+07	2.18477e+07	2.38828e+07	709254	0	2.98153e+08	2.08424e+07	1.29758e+07	2.42326e+07	3.60292e+06	1.97948e+06	442637	1.00097e+06	115745	1.50035e+06	737900	1.19461e+08	3.65584e+08	0.815553	0.0570113	0.0354935	0.0662846	0.00985526	0.00541457	0.00121077	0.00273802	0.000316603	0.00410398	0.00201842	0.920392	24.9761	0.997844	0.0661107	0.144339	0.920549
Pyramid Butte	PB 054.5	-43	-44.5	-43.75	-44.8	Coal	≥10	-24.8767			5.97979e+07	1.53186e+07	2.37659e+07	2.61405e+07	714581	0	3.66842e+08	2.67324e+07	1.48837e+07	2.59388e+07	3.99484e+06	1.67806e+06	447032	1.11199e+06	55635.5	1.58131e+06	508903	1.25737e+08	4.43775e+08	0.82664	0.0602387	0.033539	0.0584503	0.00900194	0.00378134	0.00100734	0.00250576	0.000125369	0.00356331	0.00114676	0.93092	25.5254	0.998212	0.0674527	0.140637	0.930216
Pyramid Butte	PB 056.0	-44.5	-47	-45.75	-46.848	Coal	≥10	-24.5417			5.59272e+07	1.00617e+07	1.4778e+07	1.79084e+07	261704	0	2.60987e+08	1.45063e+07	8.85926e+06	2.06474e+07	2.8335e+06	1.26346e+06	394798	722632	0	1.40224e+06	604396	9.8937e+07	3.12221e+08	0.835905	0.0464618	0.028375	0.0661308	0.0090753	0.00404668	0.00126448	0.00231449	0	0.00449118	0.0019358	0.92206	25.0631	0.999087	0.0530248	0.134885	0.922096
Pyramid Butte	PB 058.5	-47	-49	-48	-49.152	Coal	≥10	-24.7102			1.13122e+08	2.29375e+07	3.32833e+07	4.49376e+07	1.02008e+06	0	4.25809e+08	2.77952e+07	1.67569e+07	3.71839e+07	4.39806e+06	3.03671e+06	714451	1.56166e+06	0	2.6666e+06	1.09417e+06	2.15301e+08	5.21017e+08	0.817266	0.0533481	0.0321619	0.0713679	0.0084413	0.00582844	0.00137126	0.00299734	0	0.00511806	0.00210006	0.91366	24.6248	0.99784	0.062435	0.121127	0.914421
Pyramid Butte	PB 060.5	-49	-51	-50	-51.2	Coal	≥10	-25.0303			2.14684e+07	5.02912e+06	7.53123e+06	8.43146e+06	113630	0	1.33198e+08	7.97126e+06	5.30431e+06	9.72021e+06	854203	697791	122217	434590	0	546046	74295.2	4.25739e+07	1.58923e+08	0.83813	0.0501578	0.0333765	0.0611629	0.00537494	0.00439074	0.000769033	0.00273459	0	0.00343591	0.000467491	0.927799	25.3625	0.999214	0.0571883	0.0829405	0.928441
Pyramid Butte	PB 062.5	-51	-53	-52	-53.248	Coal	≥10	-25.0233			4.94521e+07	1.29116e+07	1.65788e+07	2.18425e+07	563072	0	3.13625e+08	2.10892e+07	1.32511e+07	2.58029e+07	1.85179e+06	2.06999e+06	278364	1.15781e+06	0	1.37012e+06	0	1.01348e+08	3.80496e+08	0.824252	0.0554256	0.0348258	0.0678139	0.00486677	0.00544025	0.000731581	0.00304289	0	0.00360088	0	0.919652	24.9375	0.998359	0.0638722	0.0638001	0.920266
Pyramid Butte	PB 064.5	-53	-55	-54	-55.296	Coal	≥10	-24.758			1.04121e+08	2.17718e+07	3.2967e+07	3.88328e+07	710606	0	5.15215e+08	3.37484e+07	1.93347e+07	3.87945e+07	8.46333e+06	3.26477e+06	887104	1.48206e+06	328932	2.74348e+06	816743	1.98404e+08	6.25079e+08	0.82424	0.0539907	0.0309315	0.0620633	0.0135396	0.00522297	0.00141919	0.00237099	0.000526224	0.00438902	0.00130662	0.924689	25.2003	0.998746	0.0626257	0.182614	0.925392
Pyramid Butte	PB 066.5	-55	-57	-56	-57.344	Coal	≥10	-24.7512			4.73799e+07	8.75922e+06	1.67653e+07	1.66893e+07	80823.2	0	2.52634e+08	1.5106e+07	9.42806e+06	1.79598e+07	2.6728e+06	1.327e+06	473083	700054	31167.8	1.10378e+06	266763	8.96746e+07	3.01702e+08	0.837361	0.0500691	0.0312495	0.0595283	0.00885906	0.00439836	0.00156804	0.00232035	0.000103306	0.00365852	0.000884192	0.929287	25.4402	0.999706	0.0572524	0.133597	0.929835
Pyramid Butte	PB 068.5	-57	-61	-59	-60.416	Coal	≥10	-25.0462			3.22534e+06	710415	1.16984e+06	1.30861e+06	47480.6	0	3.03291e+07	1.65367e+06	941879	1.7004e+06	331635	69320.4	19271.4	24481.2	2463.03	50293.7	0	6.46168e+06	3.51225e+07	0.863523	0.0470828	0.026817	0.0484134	0.00944223	0.00197367	0.000548691	0.000697024	7.01267e-05	0.00143195	0	0.94695	26.3619	0.998537	0.0510477	0.159261	0.945427
Pyramid Butte	PB 072.5	-61	-64	-62.5	-64	Coal	≥10	-24.7142			2.18653e+07	5.6639e+06	9.67241e+06	1.08861e+07	637995	0	1.8994e+08	1.2212e+07	7.13392e+06	1.46219e+07	2.21704e+06	1.00331e+06	233506	481820	32899.5	873141	154791	4.87257e+07	2.28904e+08	0.829779	0.0533497	0.0311655	0.0638779	0.00968544	0.00438312	0.0010201	0.0021049	0.000143726	0.00381444	0.000676228	0.924955	25.2141	0.996939	0.0606826	0.13275	0.924574
Pyramid Butte	PB 075.5	-64	-66	-65	-66.56	Coal	≥10	-22.9822			5.34865e+07	1.0238e+07	1.63093e+07	1.90797e+07	1.59177e+06	0	2.26287e+08	1.57974e+07	9.49107e+06	2.15205e+07	3.2023e+06	1.30169e+06	165519	757320	78255.6	1.58947e+06	498519	1.00705e+08	2.80689e+08	0.806184	0.0562809	0.0338135	0.0766701	0.0114087	0.00463749	0.000589688	0.00269807	0.000278798	0.00566274	0.00177605	0.909054	24.3844	0.99375	0.0645478	0.138035	0.907337
Pyramid Butte	PB 077.5	-66	-69	-67.5	-69.12	Coal	≥10	-24.7991			2.0306e+08	5.56348e+06	6.26296e+06	9.38179e+06	1.02966e+06	0	1.99519e+08	3.03551e+06	1.8197e+06	2.67251e+07	6.62443e+06	492112	130034	139951	0	2.50301e+06	1.57372e+06	2.25298e+08	2.42563e+08	0.822547	0.0125143	0.00750198	0.110178	0.0273101	0.0020288	0.000536083	0.000576967	0	0.010319	0.00648786	0.87252	22.4781	0.995673	0.0153527	0.219048	0.872225
Pyramid Butte	PB 080.5	-69	-71	-70	-71.68	Coal	≥10	-24.5407			6.44991e+07	1.38199e+07	2.23227e+07	2.96645e+07	876641	9311.41	4.31712e+08	2.74954e+07	1.7838e+07	4.85331e+07	5.38204e+06	3.05755e+06	563908	1.7902e+06	116240	3.81238e+06	561164	1.31192e+08	5.40862e+08	0.798193	0.0508364	0.0329807	0.0897328	0.00995085	0.0056531	0.00104261	0.0033099	0.000214917	0.00704871	0.00103754	0.892945	23.5438	0.998214	0.0598142	0.101962	0.891861
Pyramid Butte	PB 082.5	-71	-72.5	-71.75	-73.472	Coal	≥10	-25.0881			8.26642e+07	2.01159e+07	3.14505e+07	3.57553e+07	1.9815e+06	11981.3	4.72299e+08	3.27995e+07	1.86342e+07	5.10788e+07	6.27223e+06	3.45637e+06	331728	1.83232e+06	121514	3.45805e+06	527793	1.7198e+08	5.90812e+08	0.799407	0.055516	0.03154	0.0864552	0.0106163	0.00585021	0.000561478	0.00310136	0.000205672	0.00585304	0.000893336	0.897482	23.7806	0.996301	0.064785	0.110864	0.896482
Pyramid Butte	PB 084.0	-72.5	-74.5	-73.5	-75.264	Coal	≥10	-24.5676			3.56638e+07	6.30983e+06	1.10571e+07	1.12518e+07	303894	0	1.32508e+08	7.93961e+06	4.71041e+06	1.55375e+07	1.2883e+06	951135	158792	445758	0	1.55348e+06	481291	6.45865e+07	1.65575e+08	0.800294	0.0479518	0.0284488	0.0938398	0.00778081	0.00574445	0.000959033	0.00269218	0	0.00938234	0.00290679	0.887025	23.235	0.997996	0.0566518	0.0938251	0.885755
Pyramid Butte	PB 086.0	-74.5	-76	-75.25	-77.056	Coal	≥10	-24.9126			2.25525e+07	5.36229e+06	7.16338e+06	8.42929e+06	396763	0	1.6801e+08	1.07318e+07	7.02932e+06	1.54349e+07	3.01623e+06	1.23716e+06	382962	714130	54106.2	1.18902e+06	176647	4.39042e+07	2.07976e+08	0.807833	0.0516011	0.0337986	0.0742144	0.0145027	0.00594853	0.00184137	0.00343371	0.000260155	0.0057171	0.000849363	0.9091	24.3868	0.997892	0.0612493	0.16112	0.909963
Pyramid Butte	PB 087.5	-76	-78.5	-77.25	-79.104	Coal	≥10	-24.5646			4.26409e+07	8.15896e+06	1.53297e+07	1.53328e+07	821318	0	1.99063e+08	1.14747e+07	7.01569e+06	1.91763e+07	2.69874e+06	1.44035e+06	377653	740395	106266	1.68546e+06	445770	8.22837e+07	2.44225e+08	0.815083	0.046984	0.0287264	0.0785193	0.0110502	0.00589764	0.00154633	0.00303161	0.000435115	0.00690126	0.00182524	0.904227	24.1326	0.996332	0.0558717	0.130987	0.905141
Pyramid Butte	PB 090.0	-78.5	-80	-79.25	-81.152	Coal	≥10	-25.1114			6.22853e+07	1.09215e+07	1.42723e+07	1.78539e+07	1.52201e+06	0	3.50186e+08	1.87706e+07	1.11444e+07	3.9221e+07	3.70739e+06	2.59953e+06	569897	1.54532e+06	25971.3	3.34264e+06	920074	1.06855e+08	4.32033e+08	0.810554	0.0434471	0.0257953	0.0907824	0.00858126	0.00601696	0.0013191	0.00357685	6.01141e-05	0.007737	0.00212964	0.890564	23.4196	0.996184	0.0520236	0.0980579	0.891627
Pyramid Butte	PB 091.5	-80	-82	-81	-82.944	Coal	≥10	-25.1223			2.11099e+07	4.33997e+06	5.76285e+06	7.69574e+06	432529	5059.6	1.01047e+08	6.52491e+06	4.22298e+06	9.60108e+06	1.15028e+06	581740	86906.4	358043	26023.9	743007	130837	3.9346e+07	1.24472e+08	0.811799	0.0524205	0.0339271	0.0771342	0.00924129	0.00467365	0.000698198	0.00287648	0.000209073	0.00596925	0.00105114	0.90832	24.3461	0.996176	0.0603515	0.110202	0.907137
Pyramid Butte	PB 093.5	-82	-84	-83	-84.992	Coal	≥10	-24.8899			4.54563e+07	8.65993e+06	1.27666e+07	1.66557e+07	1.23088e+06	0	2.69317e+08	1.59007e+07	1.02811e+07	2.63381e+07	3.7591e+06	1.47442e+06	296558	770270	40623.9	2.72303e+06	439402	8.47694e+07	3.3134e+08	0.812811	0.0479891	0.0310288	0.0794897	0.0113451	0.00444987	0.000895026	0.00232471	0.000122605	0.00821824	0.00132614	0.904206	24.1315	0.995948	0.0555063	0.126234	0.902603
Pyramid Butte	PB 095.5	-84	-85.5	-84.75	-86.784	Coal	≥10	-25.1573			8.52659e+07	1.49702e+07	2.33169e+07	2.59706e+07	1.98006e+06	0	4.00174e+08	2.37926e+07	1.39751e+07	4.36474e+07	4.99502e+06	2.29578e+06	303356	1.20766e+06	93424.4	5.08144e+06	976216	1.51504e+08	4.96542e+08	0.805922	0.0479166	0.0281448	0.0879029	0.0100596	0.00462353	0.000610938	0.00243213	0.00018815	0.0102337	0.00196603	0.893441	23.5698	0.995666	0.0555179	0.109163	0.891449
Pyramid Butte	PB 097.0	-85.5	-87	-86.25	-88.32	Coal	≥10	-24.3951			4.75645e+07	6.9248e+06	8.2012e+06	1.04672e+07	867043	0	2.34284e+08	1.16426e+07	6.96773e+06	2.51111e+07	5.50939e+06	1.49379e+06	205271	700044	27196.6	3.50631e+06	567455	7.40248e+07	2.90015e+08	0.807835	0.0401447	0.0240254	0.0865855	0.0189969	0.00515072	0.000707794	0.00241382	9.37765e-05	0.0120901	0.00195664	0.891397	23.4631	0.996787	0.0482012	0.175154	0.891148
Pyramid Butte	PB 098.5	-87	-89.5	-88.25	-90.368	Coal	≥10	-25.3856			2.61435e+07	2.97163e+06	3.95246e+06	4.61953e+06	499883	0	1.07782e+08	5.06784e+06	2.70425e+06	1.2605e+07	1.42914e+06	579464	131340	273336	0	1.79631e+06	216219	3.8187e+07	1.32585e+08	0.812928	0.0382234	0.0203964	0.0950711	0.010779	0.00437051	0.00099061	0.0020616	0	0.0135484	0.00163079	0.883386	23.0451	0.995979	0.0448077	0.102536	0.882134
Pyramid Butte	PB 101.0	-89.5	-91	-90.25	-92.416	Shale	≥10	-24.8707
Pyramid Butte	PB 102.5	-91	-93	-92	-94.208	Shale	≥10	-25.1772
Pyramid Butte	PB 104.5	-93	-94.5	-93.75	-96	Shale	≥10	-24.8707
Pyramid Butte	PB 104.6	-94.5	-96.5	-95.5	-97.792	Shale	≥10	-25.1772
West Bijou	WB 030.5	37.5	35.5	36.5	39.733	Coal	0	-26.1583		-26.1583	3.88577e+06	1.10327e+06	1.6024e+06	2.06256e+06	1.44037e+06	0	1.82057e+07	1.09703e+06	473649	3.68996e+06	415339	1.70212e+06	110614	36450.6	0	1.09358e+07	449275	1.00944e+07	3.7116e+07	0.490509	0.0295569	0.0127613	0.0994171	0.0111903	0.0458594	0.00298022	0.000982073	0	0.294639	0.0121046	0.547205	5.50315	0.959006	0.11335	0.0558161	0.55452	BIT; tuff
West Bijou	WB 032.5	35.5	33.5	34.5	37.5559	Coal	2	-25.666		-25.666	4.76781e+06	1.20116e+06	1.3924e+06	2.06812e+06	967138	0	1.41235e+07	761366	374244	1.83987e+06	233936	629257	78233.6	5630.89	0	4.96943e+06	84596.1	1.03966e+07	2.31e+07	0.611404	0.0329595	0.016201	0.079648	0.0101271	0.0272405	0.00338673	0.000243761	0	0.215127	0.00366216	0.672109	12.0207	0.956471	0.0801329	0.0446885	0.674706	BIT; tuff
West Bijou	WB 034.5	33.5	31	32.25	35.1066	Coal	2.5	-25.9204		-25.9204	2.3538e+06	275290	218776	477047	1.00189e+06	0	8.1359e+06	970848	177432	3.31623e+06	470832	1.65802e+06	131862	52817.4	0	1.03618e+07	665520	4.32681e+06	2.59413e+07	0.313628	0.0374248	0.00683975	0.127836	0.0181499	0.0639144	0.00508312	0.00203604	0	0.399434	0.0256549	0.376288	-3.41529	0.958171	0.186696	0.0767059	0.372968	BIT; tuff
West Bijou	WB 037.0	31	28.5	29.75	32.3852	Coal	0	-25.4047		-25.4047	924033	137503	76143.6	39247	1.27385e+06	0	4.49452e+06	893580	145295	4.00842e+06	611704	2.24305e+06	198428	187277	7712.48	1.28007e+07	899200	2.45078e+06	2.64899e+07	0.169669	0.0337328	0.00548492	0.151319	0.023092	0.0846755	0.00749068	0.00706974	0.000291148	0.483231	0.033945	0.223365	-11.3948	0.947118	0.26948	0.0824726	0.210974	BIT; tuff
West Bijou	WB 039.5	28.5	27	27.75	30.208	Bentonitic shale	0	-25.3391		-25.3391																																					BIT; tuff
West Bijou	WB 041.0	27	25.5	26.25	28.5751	Bentonitic shale	0	-24.9471		-24.9471																																					BIT; tuff
West Bijou	WB 042.5	25.5	24	24.75	26.9423	Coal	0	-24.9448		-24.9448	957879	165036	76121.7	9180.1	1.04406e+06	0	4.12896e+06	1.21909e+06	215481	4.4509e+06	702327	2.44106e+06	420655	175272	8246.25	1.32768e+07	1.01741e+06	2.25228e+06	2.80562e+07	0.147167	0.0434515	0.00768034	0.158642	0.0250329	0.0870061	0.0149933	0.00624716	0.000293919	0.473222	0.0362633	0.214745	-11.8446	0.957594	0.299031	0.08843	0.188911	BIT; tuff
West Bijou	WB 044.0	24	21.5	22.75	24.7651	Coal	1.5	-25.6541		-25.6541	6.09602e+06	1.22716e+06	1.47622e+06	2.18926e+06	601622	0	2.12069e+07	1.94447e+06	909044	4.8948e+06	1.16364e+06	2.00543e+06	221137	85044.6	4078.22	1.3416e+07	730793	1.15903e+07	4.65813e+07	0.455265	0.0417435	0.0195152	0.105081	0.0249809	0.0430521	0.00474733	0.00182572	8.75506e-05	0.288013	0.0156885	0.541149	5.18713	0.98568	0.131437	0.0937595	0.536642	BIT; tuff
West Bijou	WB 046.5	21.5	19	20.25	22.0437	Coal	3	-25.9188		-25.9188	5.83158e+06	1.24308e+06	1.73296e+06	1.85095e+06	1.15953e+06	0	2.06099e+07	1.45172e+06	862735	4.33361e+06	667333	1.31859e+06	233265	170101	6591.46	1.30164e+07	747738	1.18181e+07	4.34179e+07	0.474686	0.033436	0.0198705	0.0998116	0.01537	0.0303696	0.00537254	0.00391777	0.000151814	0.299793	0.0172219	0.548915	5.59236	0.971394	0.0999615	0.0754098	0.542938	BIT; tuff
West Bijou	WB 049.0	19	17.5	18.25	19.8665	Coal	1.5	-26.2061		-26.2061	1.3093e+07	3.81192e+06	5.20565e+06	3.8535e+06	1.14333e+07	0	2.99103e+07	2.17731e+06	1.35352e+06	1.37884e+07	2.14412e+06	3.75688e+06	439486	862717	66114.5	3.85519e+07	2.19059e+06	3.73973e+07	9.52414e+07	0.314047	0.022861	0.0142114	0.144773	0.0225125	0.0394459	0.00461444	0.00905821	0.000694178	0.404781	0.0230004	0.36992	-3.74759	0.883356	0.119562	0.0764837	0.363648	BIT; tuff
West Bijou	WB 050.5	17.5	16	16.75	18.2337	Coal	0	-25.9035		-25.9035	4.10787e+06	1.27675e+06	1.77664e+06	694580	5.97412e+06	14346	7.29996e+06	573140	311687	5.34483e+06	376627	1.41225e+06	59144.6	259929	0	1.22188e+07	677833	1.38443e+07	2.85342e+07	0.255832	0.020086	0.0109233	0.187313	0.0131991	0.0494931	0.00207276	0.00910937	0	0.428216	0.0237551	0.29849	-7.47478	0.812678	0.135705	0.0566362	0.2936	BIT; tuff
West Bijou	WB 052.0	16	14.5	15.25	16.6008	Bentonitic shale	0	-26.1263		-26.1263																																					BIT; tuff
West Bijou	WB 053.5	14.5	13	13.75	14.9679	Coal	0	-25.8721		-25.8721	1.27246e+06	241207	276758	11264.4	1.82892e+06	0	3.39802e+06	367264	50978.6	2.07148e+06	398874	879223	119645	36442.2	4387.35	5.90266e+06	346182	3.63061e+06	1.35752e+07	0.250312	0.0270541	0.00375529	0.152594	0.0293827	0.0647671	0.00881353	0.00268448	0.000323189	0.434813	0.0255012	0.30035	-7.37775	0.868858	0.1856	0.0854501	0.298802	BIT; tuff
West Bijou	WB 055.0	13	11.5	12.25	13.3351	Bentonitic shale; coal	0	-25.9843	-26.3883	-26.1863																																					BIT; tuff
West Bijou	WB 056.5	11.5	10	10.75	11.7022	Bentonitic shale; coal	0	-26.2869		-26.2869																																					BIT; tuff
West Bijou	WB 058.0	10	8	9	9.79719	Coal	0	-26.1858		-26.1858	1.85686e+06	857184	1.10228e+06	269059	6.14507e+06	54910.2	4.11831e+06	378678	734262	7.4653e+06	800006	774288	71613.5	778494	26548.4	1.30985e+07	976614	1.02854e+07	2.92226e+07	0.140929	0.0129584	0.0251265	0.255463	0.0273763	0.0264962	0.00245062	0.0266401	0.00090849	0.448231	0.0334198	0.191286	-13.0687	0.811523	0.090524	0.079525	0.166854	BIT; tuff
West Bijou	WB 060.0	8	6.5	7.25	7.89218	Coal	2	-26.5642		-26.5642	1.92734e+06	1.02572e+06	1.0842e+06	259168	8.67444e+06	78216	3.56334e+06	405981	980480	6.39623e+06	895808	720248	71589.8	829367	100028	1.07197e+07	779845	1.30491e+07	2.54626e+07	0.139944	0.0159442	0.0385066	0.251201	0.0351813	0.0282865	0.00281156	0.0325719	0.00392842	0.420998	0.030627	0.209601	-12.113	0.720444	0.101592	0.0891703	0.172314	BIT; tuff
West Bijou	WB 061.5	6.5	5	5.75	6.25932	Coal	3.5	-26.9001		-26.9001	2.44487e+06	1.08517e+06	1.50768e+06	323148	9.10945e+06	29455.8	4.39719e+06	486569	903303	8.68764e+06	1.50697e+06	1.05522e+06	65995.1	821556	71252.9	1.0474e+07	1.09528e+06	1.44998e+07	2.9565e+07	0.14873	0.0164576	0.0305531	0.293849	0.0509714	0.0356917	0.0022322	0.0277881	0.00241004	0.354271	0.0370465	0.21573	-11.7932	0.741727	0.10541	0.119567	0.186647	BIT; tuff
West Bijou	WB 063.0	5	4	4.5	4.89859	Coal	5	-27.3254		-27.3254	6.30104e+06	1.81649e+06	2.39546e+06	2.91364e+06	4.26091e+06	0	1.43029e+07	734679	760766	4.49148e+06	620938	529902	42536.3	306104	24727.3	5.219e+06	365300	1.76875e+07	2.73983e+07	0.522035	0.0268148	0.0277669	0.163933	0.0226634	0.0193407	0.00155252	0.0111724	0.00090251	0.190486	0.0133329	0.599675	8.24103	0.85438	0.0630433	0.0922	0.595622	BIT; tuff
West Bijou	WB 064.0	4	3	3.5	3.81002	Coal	6	-26.5479		-26.5479	5.18729e+06	1.1675e+06	1.1808e+06	1.6372e+06	1.45121e+06	0	1.28517e+07	477947	451823	2.50494e+06	292852	115502	13334.5	40457.6	0	2.85504e+06	90741.6	1.0624e+07	1.96943e+07	0.652558	0.0242682	0.0229418	0.127191	0.0148698	0.00586472	0.000677072	0.00205428	0	0.144968	0.0046075	0.714162	14.215	0.927608	0.0372066	0.0667866	0.705685	BIT
West Bijou	WB 065.0	3	2	2.5	2.72144	Coal	7	-26.0192		-26.0192	2.24693e+06	457639	313118	502447	1.28798e+06	0	4.92878e+06	288399	164399	1.47629e+06	183227	160552	23446.7	48244.5	0	1.88411e+06	0	4.80811e+06	9.15744e+06	0.538227	0.0314934	0.0179525	0.161212	0.0200085	0.0175324	0.0025604	0.00526834	0	0.205746	0	0.601242	8.32281	0.86804	0.065502	0.0517061	0.594605	BIT
West Bijou	WB 066.0	2	1	1.5	1.63286	Coal	8	-26.1678		-26.1678	1.66615e+06	93538.4	273510	144704	2.00646e+06	0	6.18914e+06	179923	153163	2.31296e+06	465370	245274	14781.8	126640	0	4.56464e+06	184942	4.18436e+06	1.44368e+07	0.428705	0.0124628	0.0106092	0.160212	0.0322349	0.0169894	0.00102389	0.00877201	0	0.31618	0.0128104	0.473595	1.6622	0.872391	0.0476288	0.0863868	0.473656	BIT
West Bijou	WB 067.0	1	0	0.5	0.544288	Shale; Ir-claystone	9	-25.4708		-25.4708
West Bijou	WB 068.0	0	-1	-0.5	-0.544288	Shale; Ir-claystone	≥10	-24.9072		-24.9072
West Bijou	WB 069.0	-1	-2	-1.5	-1.63286	Coaly shale	≥10	-25.0199		-25.0199
West Bijou	WB 070.0	-2	-3	-2.5	-2.72144	Coaly shale	≥10	-25.3621		-25.3621
West Bijou	WB 071.0	-3	-4	-3.5	-3.81002	Coal	≥10	-25.2065		-25.2065	1.79546e+06	260604	277002	545079	779972	0	6.30952e+06	227767	33238.2	172043	15997.1	0	0	0	0	0	0	3.65812e+06	6.75856e+06	0.933559	0.0337006	0.00491794	0.0254556	0.00236694	0	0	0	0	0	0	0.974484	27.7986	0.892825	0.0339479	0.0850727	0.973456	BIT
West Bijou	WB 072.0	-4	-5.5	-4.75	-5.17074	Coal	≥10	-25.6594		-25.6594	8.70425e+06	1.63139e+06	2.32769e+06	2.97518e+06	21235.7	0	1.47954e+07	532215	262169	634611	77733.1	0	0	0	0	0	0	1.56598e+07	1.63022e+07	0.907575	0.0326469	0.0160819	0.038928	0.00476827	0	0	0	0	0	0	0.960885	27.089	0.998633	0.0333421	0.109123	0.958872
West Bijou	WB 073.5	-5.5	-7	-6.25	-6.8036	Coal	≥10	-25.9367		-25.9367	1.25108e+07	2.51364e+06	3.88676e+06	5.0544e+06	150560	0	2.20668e+07	770111	374200	886376	274972	0	0	0	0	0	0	2.41161e+07	2.43724e+07	0.905399	0.0315976	0.0153534	0.036368	0.0112821	0	0	0	0	0	0	0.963217	27.2107	0.99356	0.0324623	0.23677	0.961383
West Bijou	WB 075.0	-7	-8	-7.5	-8.16432	Coal	≥10	-25.8785		-25.8785	1.03153e+07	2.01919e+06	2.74081e+06	3.37216e+06	265195	0	1.84388e+07	680684	382757	756214	81307.1	3648.96	3972.99	0	0	0	0	1.87127e+07	2.03474e+07	0.9062	0.0334532	0.0188111	0.0371652	0.00399595	0.000179333	0.000195258	0	0	0	0	0.962498	27.1732	0.986429	0.0344243	0.0970807	0.960604
West Bijou	WB 076.0	-8	-9.5	-8.75	-9.52505	Coal	≥10				6.91256e+06	1.43774e+06	1.81648e+06	2.39584e+06	111101	0	1.32507e+07	413302	239537	511027	93244.4	0	0	0	0	0	0	1.26737e+07	1.45078e+07	0.913349	0.0284882	0.0165109	0.0352243	0.00642718	0	0	0	0	0	0	0.964548	27.2801	0.992045	0.029157	0.154309	0.962866
West Bijou	WB 077.5	-9.5	-11	-10.25	-11.1579	Coal	≥10	-25.692		-25.692	1.14499e+07	2.52144e+06	3.30197e+06	4.2167e+06	703892	0	2.34739e+07	666002	398572	1.23942e+06	94358.3	0	0	0	0	1.24161e+06	0	2.21939e+07	2.71138e+07	0.865752	0.0245632	0.0147	0.0457119	0.00348008	0	0	0	0	0.0457926	0	0.908176	24.3386	0.973689	0.0262419	0.0366384	0.90441
West Bijou	WB 079.0	-11	-12.5	-11.75	-12.7908	Coal	≥10	-25.7259		-25.7259	3.78164e+06	593230	1.06644e+06	1.34171e+06	304212	0	9.07016e+06	158684	16837.7	352177	0	0	0	0	0	528862	0	7.08723e+06	1.01267e+07	0.895666	0.0156698	0.0016627	0.034777	0	0	0	0	0	0.0522244	0	0.912999	24.5903	0.970336	0.0165623	0	0.911464
West Bijou	WB 080.5	-12.5	-13.5	-13	-14.1515	Coal	≥10	-25.5723		-25.5723	6.09889e+06	1.27739e+06	1.75079e+06	2.12355e+06	94663	0	9.20179e+06	587102	144881	466642	0	0	0	0	0	222023	0	1.13453e+07	1.06224e+07	0.86626	0.05527	0.0136392	0.0439299	0	0	0	0	0	0.0209014	0	0.935169	25.7471	0.99052	0.0572474	0	0.930371
West Bijou	WB 081.5	-13.5	-15	-14.25	-15.5122	Coal	≥10	-25.8699		-25.8699	1.22738e+07	2.70928e+06	3.34364e+06	4.28114e+06	383271	0	2.38887e+07	700239	359167	922881	217733	0	0	0	0	199990	0	2.29911e+07	2.62887e+07	0.908706	0.0266365	0.0136624	0.0351056	0.00828239	0	0	0	0	0.00760743	0	0.95693	26.8826	0.985036	0.0274476	0.162415	0.955106
West Bijou	WB 083.0	-15	-16	-15.5	-16.8729	Coal	≥10	-25.6947		-25.6947	5.38642e+06	1.15821e+06	1.51994e+06	2.01307e+06	558044	0	1.08174e+07	422758	84123.6	606069	113641	9659.02	0	5372.62	0	1.45592e+06	0	1.06357e+07	1.3515e+07	0.800403	0.0312807	0.00622448	0.0448443	0.00840855	0.000714691	0	0.000397532	0	0.107726	0	0.845014	21.0428	0.958819	0.0364727	0.0522338	0.8399
West Bijou	WB 084.0	-16	-17	-16.5	-17.9615	Coal	≥10	-25.7003		-25.7003	5.59529e+06	1.16139e+06	1.5814e+06	2.1394e+06	235362	0	1.2691e+07	403608	174655	584287	140690	0	0	0	0	1.1371e+06	0	1.07128e+07	1.51314e+07	0.838723	0.0266736	0.0115426	0.0386142	0.00929788	0	0	0	0	0.0751485	0	0.88517	23.1382	0.984085	0.0295058	0.0755553	0.880562
West Bijou	WB 085.0	-17	-18.5	-17.75	-19.3222	Coal	≥10	-25.8642		-25.8642	3.99182e+06	742784	890981	1.43481e+06	52356.6	0	8.04207e+06	201945	80564.5	390489	71634.7	0	0	0	0	861497	0	7.11275e+06	9.6482e+06	0.833531	0.0209309	0.00835021	0.0404727	0.00742467	0	0	0	0	0.089291	0	0.869266	22.3083	0.994441	0.0233882	0.0541203	0.865292
West Bijou	WB 086.5	-18.5	-19.5	-19	-20.683	Coal	≥10	-25.7262		-25.7262	2.37399e+06	300659	562821	705155	35791.9	0	5.29825e+06	39424.5	10706.1	253633	0	0	0	0	0	1.11172e+06	0	3.97842e+06	6.71373e+06	0.789166	0.00587222	0.00159465	0.0377783	0	0	0	0	0	0.165588	0	0.796633	18.5183	0.994657	0.00705103	0	0.795103
West Bijou	WB 087.5	-19.5	-21	-20.25	-22.0437	Coal	≥10	-25.7086		-25.7086	1.23664e+07	2.84373e+06	3.39543e+06	4.33588e+06	644617	0	2.12903e+07	763626	259167	963156	173804	0	0	0	0	704903	0	2.3586e+07	2.4155e+07	0.881405	0.0316136	0.0107294	0.039874	0.00719535	0	0	0	0	0.0291825	0	0.930443	25.5005	0.972889	0.0331764	0.094363	0.927344
West Bijou	WB 089.0	-21	-22.5	-21.75	-23.6765	Coal	≥10	-25.6082		-25.6082	1.02454e+07	2.07071e+06	2.62021e+06	3.62737e+06	139307	0	1.65365e+07	484188	187099	896327	0	0	0	0	0	892215	0	1.8703e+07	1.89963e+07	0.87051	0.0254886	0.00984925	0.0471844	0	0	0	0	0	0.0469679	0	0.905848	24.2171	0.992455	0.027024	0	0.902399
West Bijou	WB 090.5	-22.5	-24	-23.25	-25.3094	Coal	≥10	-25.5271		-25.5271	7.85426e+06	1.37827e+06	2.03413e+06	2.32932e+06	40381.5	0	9.96463e+06	218442	96922.2	443826	86293.1	4217.93	0	3825.18	0	108980	0	1.36364e+07	1.09271e+07	0.911916	0.0199908	0.00886987	0.0406168	0.00789714	0.000386005	0	0.000350063	0	0.00997332	0	0.948265	26.4305	0.996206	0.0209442	0.135023	0.947439
West Bijou	WB 092.0	-24	-26	-25	-27.2144	Coal	≥10	-25.7239		-25.7239	2.34561e+06	403293	526134	627157	42911.8	0	3.48635e+06	57053.2	2843.42	224024	0	0	0	0	0	544842	0	3.94511e+06	4.31511e+06	0.807939	0.0132217	0.000658944	0.0519162	0	0	0	0	0	0.126264	0	0.82182	19.8326	0.990016	0.0151438	0	0.819312
West Bijou	WB 094.0	-26	-27	-26.5	-28.8473	Coal	≥10	-25.7142		-25.7142	9.43027e+06	1.69777e+06	2.51518e+06	3.05318e+06	81709.4	0	1.33581e+07	348164	40494	485136	130577	0	0	0	0	163329	0	1.67781e+07	1.45258e+07	0.919612	0.0239687	0.00278774	0.0333983	0.00898937	0	0	0	0	0.0112441	0	0.954953	26.7794	0.994253	0.0245335	0.167613	0.953703
West Bijou	WB 095.0	-27	-28.5	-27.75	-30.208	Coal	≥10	-25.9886		-25.9886	4.80586e+06	741357	1.2885e+06	1.41122e+06	140938	0	6.4983e+06	103399	13042.6	227615	16322.8	0	0	0	0	78542.2	0	8.38788e+06	6.93723e+06	0.936729	0.014905	0.00188009	0.0328107	0.00235293	0	0	0	0	0.0113218	0	0.955763	26.8217	0.979755	0.0151405	0.0506165	0.955006
West Bijou	WB 096.5	-28.5	-30	-29.25	-31.8409	Coal	≥10	-25.9217		-25.9217	6.05716e+06	1.24861e+06	1.62667e+06	2.14933e+06	70079.9	0	1.19325e+07	407620	190556	514213	69837.1	0	0	0	0	407175	0	1.11519e+07	1.35219e+07	0.882458	0.0301451	0.0140924	0.038028	0.00516473	0	0	0	0	0.0301122	0	0.931506	25.556	0.994607	0.0317106	0.0704554	0.928319
West Bijou	WB 098.0	-30	-31.5	-30.75	-33.4737	Coal	≥10	-25.5965		-25.5965	9.85041e+06	2.04022e+06	2.59399e+06	3.53021e+06	274923	0	1.63132e+07	351635	91944.8	632382	92231.4	0	0	0	0	11705.9	0	1.82898e+07	1.74931e+07	0.932551	0.0201013	0.00525605	0.0361503	0.00527243	0	0	0	0	0.000669172	0	0.962985	27.1986	0.984131	0.0203289	0.12526	0.962017
West Bijou	WB 099.5	-31.5	-32.5	-32	-34.8345	Coal	≥10	-25.9966		-25.9966	7.19097e+06	1.34843e+06	0	0	633069	0	1.13001e+07	219888	51239.7	497730	52781	0	0	0	0	204848	0	9.17246e+06	1.23266e+07	0.916726	0.0178385	0.00415684	0.0403786	0.00428188	0	0	0	0	0.0166184	0	0.942758	26.1431	0.950107	0.018297	0.0698753	0.941465
West Bijou	WB 100.5	-32.5	-34.5	-33.5	-36.4673	Coal	9.5	-25.7591		-25.7591	5.2777e+06	1.15499e+06	1.47941e+06	1.75073e+06	1.52317e+06	0	8.68922e+06	138972	15968.2	659655	108997	4210.47	0	6504.6	0	1.84603e+06	0	1.1186e+07	1.14696e+07	0.75759	0.0121166	0.00139223	0.0575136	0.00950319	0.0003671	0	0.000567119	0	0.16095	0	0.778497	17.572	0.881253	0.0150845	0.0416867	0.776177	BIT
West Bijou	WB 102.5	-34.5	-36.5	-35.5	-38.6445	Coal	7.5	-25.8389		-25.8389	7.64702e+06	1.58093e+06	1.73825e+06	2.3383e+06	1.00948e+06	0	1.05049e+07	242415	80153.8	701695	84320.5	0	0	0	0	1.31573e+06	0	1.4314e+07	1.29292e+07	0.812493	0.0187494	0.00619942	0.054272	0.00652169	0	0	0	0	0.101764	0	0.842939	20.9346	0.925862	0.0211734	0.0401192	0.838894	BIT
West Bijou	WB 104.5	-36.5	-38	-37.25	-40.5495	Coal	6	-25.5586		-25.5586	5.39997e+06	750842	1.05902e+06	1.26762e+06	526743	0	4.87611e+06	124198	40861.5	366495	0	0	0	0	0	550830	0	9.00419e+06	5.9585e+06	0.818346	0.0208438	0.00685768	0.0615079	0	0	0	0	0	0.0924444	0	0.846048	21.0968	0.916657	0.0231418	0	0.841661	BIT; tuff
West Bijou	WB 106.0	-38	-40	-39	-42.4545	Coal	4	-25.5616		-25.5616	3.53883e+06	562213	641088	926244	944310	0	4.2889e+06	105521	20926.3	844701	99047.3	44484.8	0	10919	0	5.34998e+06	0	6.61269e+06	1.07645e+07	0.398431	0.00980275	0.00194401	0.0784711	0.00920131	0.00413256	0	0.00101436	0	0.497003	0	0.413987	-1.44817	0.918078	0.0283909	0.0157375	0.409106	BIT; tuff
West Bijou	WB 108.0	-40	-42	-41	-44.6316	Coal	2	-25.8921		-25.8921	1.99535e+06	208230	161525	78148.7	749798	0	3.1516e+06	22687.3	0	1.19712e+06	273418	105199	0	47967.3	0	9.01066e+06	108498	3.19305e+06	1.39172e+07	0.226455	0.00163017	0	0.0860175	0.0196461	0.00755897	0	0.00344663	0	0.64745	0.00779601	0.234521	-10.8127	0.948258	0.0285677	0.0360649	0.235909	tuff
West Bijou	WB 110.0	-42	-44	-43	-46.8088	Coal	0	-25.6743		-25.6743	1.05807e+06	57143.6	48518.5	88123.7	204290	0	1.46767e+06	11914.6	0	447579	49335.3	25083.3	3956.72	0	0	2.98003e+06	0	1.45614e+06	4.98556e+06	0.294384	0.00238982	0	0.0897749	0.00989563	0.00503118	0.000793635	0	0	0.597731	0	0.29998	-7.39704	0.960324	0.0189514	0.0141893	0.299813	tuff
West Bijou	WB 112.0	-44	-46	-45	-48.9859	Bentonitic coaly shale	0	-26.0993		-26.0993																																					tuff
West Bijou	WB 114.0	-46	-48	-47	-51.1631	Bentonitic coaly shale	0	-26.102		-26.102																																					tuff
West Bijou	WB 116.0	-48	-50.5	-49.25	-53.6124	Bentonitic coaly shale	0	-26.0701		-26.0701																																					tuff
West Bijou	WB 118.5	-50.5	-52.5	-51.5	-56.0617	Coaly shale	0	-31.7517		-31.7517																																					tuff
West Bijou	WB 120.5	-52.5	-54.5	-53.5	-58.2388	Coaly shale	2	-25.9676		-25.9676																																					tuff
West Bijou	WB 122.5	-54.5	-56.5	-55.5	-60.416	Coaly shale	4	-25.9856		-25.9856																																					tuff
		Explanatory Notes
		Proxy	Source	Formula
		MBT'5me	De Jonge et al. 2015	(Ia + Ib + Ic)/(Ia + Ib + Ic + IIa + IIb + IIc + IIIa)
		MAAT	Naafs et al. 2017	(52.18*MBT'5me)-23.05
		BIT	Hopmans et al. 2004	(Ia + IIa + IIa' + IIIa + IIIa')/(Ia + IIa + IIa' + IIIa + IIIa' + cren)
		DC	De Jonge et al. 2021	(Ib + IIb)/(Ia + Ib + IIa + IIb)
		IR	De Jonge et al. 2014	(IIa' + IIIa')/(IIa + IIa' + IIIa + IIIa')
		CI	De Jonge et al. 2019	Ia/(Ia + IIa + IIIa)
